# Supplementary material for: Systems Drug Design for Muscle Invasive Bladder Cancer and Advanced Bladder Cancer by Genome-Wide Microarray Data and Deep Learning Method with Drug Design Specifications
Source: Int J Mol Sci. 2022 Nov 10;23(22):13869. doi: 10.3390/ijms232213869 (PMC9692470; doi:10.3390/ijms232213869)
Supplement: Supplementary file 1 [file ijms-23-13869-s001.zip]

Archive with 1 entries (1 files):
- ijms-1928332-supplementary.pdf
